# Supplementary material for: Generating an oilseed rape mutant with non-abscising floral organs using CRISPR/Cas9 technology
Source: Plant Physiol. 2022 Aug 11;190(3):1562–5. doi: 10.1093/plphys/kiac364 (PMC9614459; doi:10.1093/plphys/kiac364)
Supplement: kiac364_Supplementary_Data [file kiac364_supplementary_data.zip]

Archive with 5 entries (5 files):
- FigS1Revise.pdf
- FigS2Revise.pdf
- Supplemental data.pdf
- Table S1.xlsx
- Table S2.pdf
