# Supplementary material for: Generating an oilseed rape mutant with non-abscising floral organs using CRISPR/Cas9 technology
Source: Plant Physiol. 2022 Aug 11;190(3):1562–5. doi: 10.1093/plphys/kiac364 (PMC9614459; doi:10.1093/plphys/kiac364)
Supplement: kiac364_Supplementary_Data [file kiac364_supplementary_data.zip › Table S1.xlsx]

## Sheet: Sheet1
Table S1 Sequences of the primers used in this study.
Primer name	Sequence (5'-3')	Usage
IDA 1F	CATCAAATCCACACACACGC	Cloning of BnC06.IDA and BnA07.IDA
IDA 1R	CGGATGATGTGTGATGCTGGA
IDA 2F	ACCATTCCACTCTTTTCCCCAT	Cloning of BnA02.IDA
IDA 2R	AAGCGGCTGATGGGTGATGC
IDA 3F	CCATTCCACTCTTTTCGCCA	Cloning of BnC04.IDA
IDA 3R	AAGCGGCTGAAGGGTGATGC
IDA 4F	TTCCCCACATTTTCGCCACA	Cloning of BnC02.IDA
IDA 2R	AAGCGGCTGATGGGTGATGC
IDA 6F	CAAACCAGATTCCCATTTCG	Allele-specific marker for BnC06.IDA
IDA 6R	GCTCTTCCTATTCTTCATCTC
IDA 6F	CAAACCAGATTCCCATTTCG	Allele-specific marker for bnc06.ida
IDA 6Rm	GCTCTTCCTATTCTTCATCTT
IDA 7F	CAAACCAGATTCCCATTTCC	Allele-specific marker for BnA07.IDA
IDA 7R	GGAATGGGAACGCCTTTGGG
IDA 7F	CAAACCAGATTCCCATTTCC	Allele-specific marker for bna07.ida
IDA 7Rm	GGAATGGGAACGCCTTTGCC
SP-DL	CCGGTCAACATGTGGAGCACGAC	Identiﬁcation of positive transgenic plants
Tgt-1R	CAATGAGGATGAGAGTCAA
IDA 6F	CAAACCAGATTCCCATTTCG	PCR amplification of target fragment of BnC06.IDA
IDA 1R	CGGATGATGTGTGATGCTGGA
IDA 7F	CAAACCAGATTCCCATTTCC	PCR amplification of target fragment of BnA07.IDA
IDA 1R	CGGATGATGTGTGATGCTGGA
